# Supplementary material for: miR-625-3p regulates oxaliplatin resistance by targeting MAP2K6-p38 signalling in human colorectal adenocarcinoma cells
Source: Nat Commun. 2016 Aug 16;7:12436. doi: 10.1038/ncomms12436 (PMC4990699; doi:10.1038/ncomms12436)
Supplement: Supplementary Data 1 — Up- and downregulated genes after miR-625-3p induction in SW620 cells [file ncomms12436-s2.xlsx]

## Sheet: Ark1
Supplementary Data 1. Up- and downregulated genes after miR-625-3p induction in SW620 cells
Affymetrix probe cluster	Gene symbol	DeltaExp(log2.626-log2.ctrl)	Absolute FC
16848219	ABCA6	4.12	17.42
16844789	LOC147093	3.71	13.11
17111824	TEX11	3.49	11.25
16821621	IRF8	3.48	11.14
17053872	HTR5A	3.38	10.45
16711695	SFTA1P	3.09	8.54
16666357	AK5	2.59	6.01
16846831	CA10	2.55	5.84
17103263	SSX1	2.27	4.81
16675539	LHX9	2.26	4.79
16764461	FAIM2	2.21	4.62
16707192	IFIT1B	1.96	3.9
16768014	PPFIA2	1.95	3.86
16980160	INPP4B	1.76	3.38
17012245	NKAIN2	1.56	2.94
17074336	DEFA5	1.55	2.93
16668861	FAM19A3	1.55	2.92
16826389	ZNF423	1.52	2.86
16848173	ABCA9	1.5	2.82
16666799	CLCA4	1.42	2.68
17012304	HEY2	1.4	2.65
16820463	CDH3	1.37	2.58
16706180	PLAU	1.32	2.49
16785127	RHOJ	1.28	2.43
16835174	C17orf57	1.24	2.37
16761350	KLRC3	1.22	2.33
16889845	PARD3B	1.21	2.31
17088527	TLR4	1.19	2.29
16984809	GPX8	1.19	2.28
16962632	LEPREL1	1.14	2.21
17010760	NT5E	1.13	2.18
16715699	C10orf55	1.12	2.18
17110289	MAOB	1.08	2.12
17069905	XKR9	1.08	2.11
16922865	B3GALT5	1.06	2.08
16919547	SLPI	1.05	2.07
17020069	GSTA1	1.04	2.05
17099114	FNBP1	1.03	2.04
16749446	C12orf70	1.03	2.04
16778067	DCLK1	1.02	2.02
16972993	TLR3	1	2
17046135	EGFR	0.97	1.96
16828032	TAT	0.97	1.96
17004141	FLJ43763	0.96	1.95
16990267	PCDHB5	0.95	1.94
16961250	WDR49	0.94	1.92
16901568	EDAR	0.93	1.9
16752132	MUCL1	0.93	1.9
16766946	AVPR1A	0.92	1.89
16945768	CCRL1	0.91	1.88
16765226	ITGB7	0.91	1.88
16968447	AGPAT9	0.91	1.88
16852132	SETBP1	0.91	1.88
17055804	FAM126A	0.9	1.86
16744415	IL18	0.9	1.86
16823493	SRL	0.89	1.86
16750154	CNTN1	0.89	1.86
16939479	ENTPD3	0.89	1.85
17097643	TNFSF15	0.89	1.85
16691459	VTCN1	0.88	1.84
16874647	KLK1	0.86	1.82
16748590	EMP1	0.85	1.8
17104363	EFNB1	0.84	1.8
16679142	RYR2	0.84	1.8
16923842	COL6A1	0.84	1.8
17112799	ARMCX2	0.84	1.79
17115014	GABRA3	0.84	1.79
16829722	OR1D4	0.83	1.78
17096493	GABBR2	0.83	1.78
16891555	SGPP2	0.82	1.76
16808793	FBN1	0.82	1.76
16851801	RNF125	0.81	1.76
16968529	PTPN13	0.81	1.76
17005121	RBM24	0.81	1.76
17114752	SPANXN2	0.81	1.75
16734809	OR51H1P	0.8	1.74
16689070	DDAH1	0.8	1.74
16756370	RFX4	0.8	1.74
16851309	GREB1L	0.8	1.74
16896196	XDH	0.79	1.73
17082982	DOCK8	0.78	1.72
16891261	DES	0.77	1.71
16723318	PRRG4	0.77	1.71
16901624	MALL	0.77	1.7
17016338	SLC17A2	0.77	1.7
16976676	GC	0.76	1.7
16695780	C1orf110	0.76	1.69
17019190	C6orf132	0.76	1.69
16936925	LRRN1	0.75	1.68
16854540	B4GALT6	0.74	1.67
16946835	LOC100128025	0.74	1.67
17048228	FZD1	0.74	1.67
16798889	LOC100499221	0.74	1.67
16990572	SH3RF2	0.74	1.67
16921072	C20orf200	0.74	1.67
16691214	DENND2C	0.74	1.67
16835672	ITGA3	0.73	1.66
16749632	LOC100287314	0.73	1.65
16978080	C4orf37	0.72	1.65
16974749	KCNIP4	0.72	1.65
16760792	CD163	0.72	1.65
16960554	GPR171	0.72	1.65
16789334	TDRD9	0.72	1.65
16968468	CDS1	0.72	1.64
16755908	DRAM1	0.72	1.64
16903537	NMI	0.71	1.64
16920806	SYCP2	0.71	1.64
16967843	EREG	0.71	1.64
16685712	NT5C1A	0.71	1.63
16996324	ANKRD55	0.7	1.63
16917373	FLRT3	0.7	1.63
17023987	LOC644135	0.7	1.62
16662322	GJB3	0.7	1.62
16899533	LRRTM1	0.7	1.62
17106341	MIR448	0.7	1.62
16955822	ADAMTS9	0.69	1.62
17059771	SAMD9	0.69	1.61
16689764	ABCA4	0.68	1.61
16760868	SLC2A3	0.68	1.61
16978417	SLC39A8	0.68	1.6
16908897	EPHA4	0.68	1.6
16960114	PLOD2	0.68	1.6
17085901	ANXA1	0.68	1.6
16997199	ENC1	0.68	1.6
16946513	TRPC1	0.68	1.6
16673126	RGS4	0.68	1.6
16704248	C10orf44	0.67	1.6
16812174	CHRNA3	0.67	1.6
16936947	ITPR1	0.67	1.59
16981266	DDX60L	0.67	1.59
16764749	CELA1	0.67	1.59
16752061	NCKAP1L	0.67	1.59
17077004	SNAI2	0.67	1.59
16666326	ST6GALNAC3	0.67	1.59
16746728	CACNA1C	0.67	1.59
17117165	TTTY10	0.67	1.59
16908772	RESP18	0.67	1.59
16907979	ABCA12	0.67	1.59
16743148	NOX4	0.67	1.59
17056010	LOC646588	0.67	1.59
16780592	GPR183	0.66	1.58
16743577	PGR	0.66	1.58
17012447	LAMA2	0.66	1.58
16906620	TMEFF2	0.66	1.58
17022008	MCHR2	0.66	1.58
16853225	SALL3	0.66	1.58
16908212	TNP1	0.66	1.58
17019199	GUCA1B	0.65	1.57
16749249	LRMP	0.65	1.57
17000724	HBEGF	0.65	1.57
16690704	SLC16A4	0.65	1.57
16768133	TSPAN19	0.65	1.57
16804106	ADAMTSL3	0.65	1.57
16873060	PLAUR	0.65	1.57
16697196	FAM129A	0.65	1.57
16705961	DDIT4	0.65	1.56
17010625	TPBG	0.64	1.56
16775083	OLFM4	0.64	1.56
16852274	KIAA0427	0.64	1.56
17025844	THBS2	0.64	1.56
16703914	GJD4	0.64	1.56
16697062	NMNAT2	0.64	1.55
17004066	TRIM7	0.63	1.55
16972229	ANXA10	0.63	1.55
16949537	TP63	0.63	1.55
17076103	TEX15	0.63	1.55
16821092	CNTNAP4	0.63	1.54
16948835	MIR1224	0.63	1.54
16982264	MTNR1A	0.63	1.54
16761359	KLRC2	0.63	1.54
16838017	GALR2	0.62	1.54
17002610	MIR103-1	0.62	1.54
16696395	PIGC	0.62	1.54
16998162	MCTP1	0.62	1.54
16996184	LOC345643	0.62	1.54
16858573	ZNF763	0.62	1.54
16933760	LIF	0.62	1.54
16873767	ZNF541	0.62	1.54
17010246	KCNQ5	0.62	1.54
16848548	C17orf54	0.62	1.53
16676764	CD55	0.62	1.53
16733844	IFITM5	0.62	1.53
16857946	OR1M1	0.62	1.53
16968098	CXCL13	0.61	1.53
16731795	CD3E	0.61	1.53
17057759	GRB10	0.61	1.53
16778130	SPG20	0.61	1.53
17116832	TTTY18	0.61	1.53
16979590	NUDT6	0.6	1.52
16734371	INS-IGF2	0.6	1.52
16874731	KLK10	0.6	1.52
17062013	PPP1R3A	0.6	1.52
17093245	AQP3	0.6	1.52
16855781	DSEL	0.6	1.52
17055263	THSD7A	0.6	1.52
16819355	NLRC5	0.6	1.52
16685935	HIVEP3	0.6	1.51
17097211	PTGR1	0.6	1.51
17097072	SVEP1	0.6	1.51
16852812	SERPINB5	0.6	1.51
16904625	SCN1A	0.6	1.51
17106051	MID2	0.59	1.51
16715793	KCNMA1	0.59	1.51
17088006	PALM2-AKAP2	0.59	1.51
16716134	LRIT1	0.59	1.51
16775811	GPC6	0.59	1.51
16763600	AMIGO2	0.59	1.5
16799839	ITPKA	0.59	1.5
16952925	ALS2CL	0.59	1.5
16679517	C1orf101	0.59	1.5
16722825	SLC6A5	0.59	1.5
16687779	C8B	0.59	1.5
16667702	VCAM1	0.59	1.5
16899601	C2orf89	0.59	1.5
16986501	PDE8B	0.59	1.5
17074135	CSMD1	0.59	1.5
17060710	ACTL6B	-0.59	1.5
16875612	TNNI3	-0.59	1.51
16753047	DTX3	-0.59	1.51
16992674	CPLX2	-0.59	1.51
16888554	FAM171B	-0.59	1.51
16914264	WFDC2	-0.59	1.51
16803492	CRABP1	-0.59	1.51
16728857	PLEKHB1	-0.6	1.51
16836184	FLJ42842	-0.6	1.51
17025738	LOC441178	-0.6	1.51
16877616	KLHL29	-0.6	1.51
16989925	PSD2	-0.6	1.52
16882478	RMND5A	-0.6	1.52
16879500	PLEKHH2	-0.6	1.52
16948805	VWA5B2	-0.6	1.52
16658991	PTCHD2	-0.6	1.52
16800105	LOC100508712	-0.6	1.52
16725835	SCGB2A1	-0.6	1.52
17096285	CTSL2	-0.6	1.52
16815735	ABAT	-0.6	1.52
16767837	CSRP2	-0.61	1.52
16762288	SOX5	-0.61	1.52
16908977	SCG2	-0.61	1.52
16740249	NAALADL1	-0.61	1.52
17076634	ANK1	-0.61	1.53
17114192	FRMD7	-0.61	1.53
16947113	RAP2B	-0.61	1.53
16681827	DHRS3	-0.61	1.53
16843076	MIR3184	-0.61	1.53
16862491	TMEM91	-0.61	1.53
16991729	FABP6	-0.62	1.53
16801400	CGNL1	-0.62	1.53
17011175	POU3F2	-0.62	1.54
16902437	CYP27C1	-0.62	1.54
16868017	FLJ22184	-0.62	1.54
16874604	SHANK1	-0.62	1.54
16865900	ZNF583	-0.62	1.54
16665757	PDE4B	-0.62	1.54
17092490	NFIB	-0.62	1.54
16711394	LOC100132159	-0.62	1.54
16703182	ARMC3	-0.63	1.54
16854754	CELF4	-0.63	1.54
17080788	FBXO32	-0.63	1.54
16913077	MMP24	-0.63	1.55
17113684	RHOXF1	-0.63	1.55
16779990	POU4F1	-0.63	1.55
16980506	LOC285423	-0.63	1.55
16754387	LOC100289143	-0.63	1.55
16972198	TLL1	-0.63	1.55
16988874	ADAMTS19	-0.64	1.55
16819202	MT3	-0.64	1.56
16711533	PRKCQ	-0.65	1.56
16762489	ITPR2	-0.65	1.57
16762661	PTHLH	-0.65	1.57
17110447	SYN1	-0.66	1.58
16774950	SERPINE3	-0.66	1.58
16821083	TERF2IP	-0.66	1.58
16697166	EDEM3	-0.66	1.58
16671494	CHRNB2	-0.66	1.58
16781219	GRTP1	-0.66	1.58
16697471	B3GALT2	-0.66	1.58
16884304	ACOXL	-0.67	1.59
16905138	LOC91149	-0.67	1.59
17056310	FKBP14	-0.68	1.6
16973934	CYTL1	-0.68	1.6
16922943	FAM3B	-0.68	1.6
16771288	MSI1	-0.68	1.6
16874935	HAS1	-0.68	1.6
16911923	PLK1S1	-0.68	1.6
16711118	IDI2	-0.68	1.61
16872254	DYRK1B	-0.69	1.61
16911201	CHGB	-0.69	1.61
17044414	NFE2L3	-0.69	1.61
16660483	CELA3A	-0.69	1.61
16921096	LOC100127888	-0.69	1.61
16895712	SLC30A3	-0.7	1.62
16668997	OLFML3	-0.7	1.62
16937579	IRAK2	-0.7	1.62
16855071	SKOR2	-0.7	1.62
16731589	PAFAH1B2	-0.7	1.63
16724215	MAPK8IP1	-0.71	1.63
16704320	RASSF4	-0.71	1.64
16845969	LOC644172	-0.71	1.64
16877968	DPYSL5	-0.71	1.64
16890207	MAP2	-0.71	1.64
16887945	HOXD9	-0.72	1.64
16917155	LOC100131208	-0.72	1.65
16731010	C11orf93	-0.72	1.65
16998411	LIX1	-0.72	1.65
16978113	TSPAN5	-0.72	1.65
17077073	ST18	-0.72	1.65
16888412	NUP35	-0.73	1.65
16979444	TNIP3	-0.73	1.66
16742963	SYTL2	-0.73	1.66
16991345	GALNT10	-0.74	1.67
17014798	SMOC2	-0.74	1.67
16732891	NRGN	-0.74	1.67
16870221	UNC13A	-0.74	1.67
16709108	MXI1	-0.74	1.68
17051580	CPA5	-0.74	1.68
16801108	SCG3	-0.75	1.68
16787650	CHGA	-0.75	1.68
16802281	IQCH	-0.75	1.68
16947744	LOC646168	-0.75	1.68
16779369	NEK3	-0.75	1.68
16977378	TMEM150C	-0.75	1.68
16896914	HAAO	-0.75	1.68
17063366	ATP6V0A4	-0.75	1.68
16714170	OGDHL	-0.75	1.69
16911418	SNAP25	-0.76	1.69
16905216	GPR155	-0.76	1.69
17052513	LOC93432	-0.76	1.7
16972167	CPE	-0.77	1.7
16943241	COL8A1	-0.77	1.7
16730788	RAB39	-0.77	1.71
16819161	GNAO1	-0.77	1.71
16926984	DGCR6	-0.78	1.71
16722278	SPON1	-0.78	1.71
16934611	CACNG2	-0.78	1.72
17061759	NRCAM	-0.78	1.72
17046371	LOC100132653	-0.78	1.72
16731918	TMEM25	-0.78	1.72
16844551	KRTAP3-2	-0.79	1.73
16676673	IL20	-0.79	1.73
16867432	PTPRS	-0.8	1.74
16823109	ABCA3	-0.8	1.74
16975659	COMMD8	-0.8	1.74
17050455	FOXP2	-0.81	1.75
17113043	H2BFWT	-0.81	1.76
16745343	USP2	-0.82	1.77
16659788	C1orf64	-0.83	1.77
17086048	GCNT1	-0.83	1.78
17083101	DMRT3	-0.83	1.78
16850668	LOC201477	-0.83	1.78
16665346	NFIA	-0.84	1.79
17062230	TSPAN12	-0.84	1.79
16669278	FAM46C	-0.84	1.79
16915182	PCK1	-0.85	1.8
16956691	CPOX	-0.86	1.81
16799315	THBS1	-0.87	1.83
16878098	ABHD1	-0.89	1.85
17047707	PHTF2	-0.9	1.87
16912447	XKR7	-0.94	1.91
16911338	PLCB4	-0.95	1.93
16844555	KRTAP3-1	-0.96	1.94
17057305	NPC1L1	-0.96	1.95
16744616	CADM1	-0.96	1.95
16844547	KRTAP3-3	-0.97	1.96
16847979	APOH	-0.98	1.97
16998342	PCSK1	-0.98	1.98
17023799	SLC2A12	-0.99	1.98
16897946	BCL11A	-1	2
16903771	CACNB4	-1.01	2.01
16666545	LPHN2	-1.02	2.02
16828550	ADAMTS18	-1.02	2.03
16723246	RCN1	-1.06	2.09
16974534	PROM1	-1.13	2.18
17051626	MEST	-1.13	2.19
16815630	SEC14L5	-1.18	2.27
16837348	MAP2K6	-1.2	2.3
16922899	PCP4	-1.38	2.6
16801487	LIPC	-1.64	3.11
16892342	EFHD1	-2.58	5.99
