# Supplementary material for: miR-625-3p regulates oxaliplatin resistance by targeting MAP2K6-p38 signalling in human colorectal adenocarcinoma cells
Source: Nat Commun. 2016 Aug 16;7:12436. doi: 10.1038/ncomms12436 (PMC4990699; doi:10.1038/ncomms12436)
Supplement: Supplementary Data 2 — Proteins dysregulated after miR-625-3p induction in HCT116 cells [file ncomms12436-s3.xlsx]

## Sheet: Ark1
Supplementary Data 2. Proteins dysregulated after miR-625-3p induction in HCT116 cells.
Gene	Uniprot	Mean log2r	Type
S100A4	P26447	2.22	Other
SLC2A1	P11166	1.44	Other
TNIK	Q9UKE5	0.91	Kinase
DTD1	Q8TEA8	0.83	Other
LMNB2	Q03252	0.81	Other
PPP3CA	Q08209;P48454	0.77	Phosphatase
LMNB1	P20700	0.75	Other
ASS1	P00966	0.69	Other
GOSR1	O95249	0.69	Other
MSN	P26038	0.67	Other
FAM91A1	Q658Y4;P0C866	0.65	Other
DPYSL2	Q16555	0.65	Other
PLEC	Q15149	0.64	Other
LMNA	P02545	0.63	Other
SUCLG2	Q96I99	0.61	Other
ATP6V0A1	Q93050	0.6	Other
C12ORF57	Q99622	-0.59	Other
ERC1	Q8IUD2;O15083	-0.59	Other
CDK6	Q00534	-0.59	Kinase
JUP	P14923	-0.6	Other
CBWD1;CBWD2;CBWD5;CBWD3;CBWD6;CBWD7	Q9BRT8;Q8IUF1;Q5RIA9;Q5JTY5;Q4V339;A6NM15	-0.6	Other
EIF3J	O75822	-0.6	Other
ENSA	O43768	-0.61	Other
FOXO3	O43524	-0.61	Other
AARSD1	Q9BTE6	-0.62	Other
ZYX	Q15942	-0.63	Other
EMG1	Q92979	-0.64	Other
BCKDK	O14874	-0.64	Kinase
ARMCX3	Q9UH62	-0.65	Other
PCK2	Q16822;P35558	-0.65	Other
HN1	Q9UK76	-0.66	Other
ASNS	P08243	-0.68	Other
APP	P05067	-0.69	Other
PROCR	Q9UNN8	-0.71	Other
RPL37	P61927	-0.71	Other
DUSP3	P51452	-0.72	Phosphatase
CAV1	Q03135;P56539	-0.73	Other
FAM203A;FAM203B	Q9BTY7;P0CB43	-0.73	Other
NDUFB5	O43674	-0.76	Other
HM13	Q8TCT9	-0.77	Other
MAP2K3;MAP2K6	P46734;P52564	-0.78	Kinase
CPSF3L	Q5TA45	-0.78	Other
NIT1	Q86X76	-0.79	Other
GOT1	P17174	-0.8	Other
ACSL5	Q9ULC5;Q9UKU0	-0.89	Other
WAPAL	Q7Z5K2	-0.93	Other
WASF2	Q9Y6W5;Q9UPY6	-0.94	Other
TMEM214	Q6NUQ4	-1.03	Other
STX7	O15400	-1.07	Other
GDF15	Q99988	-1.09	Other
PALLD	Q8WX93	-1.18	Other
IMPDH1	P20839	-1.29	Other
CSTA	P01040	-1.33	Other
NOL4	O94818	-2.16	Other
