# Supplementary material for: miR-625-3p regulates oxaliplatin resistance by targeting MAP2K6-p38 signalling in human colorectal adenocarcinoma cells
Source: Nat Commun. 2016 Aug 16;7:12436. doi: 10.1038/ncomms12436 (PMC4990699; doi:10.1038/ncomms12436)
Supplement: Supplementary Data 3 — Oligos used [file ncomms12436-s4.xlsx]

## Sheet: Ark1
Supplementary Data 3. Oligos used
Cloning PCR oligos
MreI-SB-RIR	TAAGTCGCCGGCGTCGAAATGTTTGACCCAAGTT
HindIII-XcaI-c(SB-RIR)	GTAACAAGCTTCGGTATACTGCAGGTCGACTCTAGAGGAT
HindIII-PacI-PGKpA	GTTAAAGCTTTTAATTAAACGACCCCATGCATCGAA
MreI-c(PGKpA)	TTAAGCGCCGGCGGCAAGCTCGACCAGCTTCTG
SgrDI-SB-LIR	ACCTGACGTCGACGGTTTTCCCAGTCACGACGTT
NheI-c(SB-LIR)	TTAAGCTAGCCCAAGCTGTTTAAAGGCACA
MCS-FLAG	TTGGACCGGTCGCGCGCGGCGATCGCCACGATGGATTATAAAGATGATGATGATAAACTCGAGGAATTCTCCGGAGCGGCCGCACGCGTAACC
BspEI-map2k6	TGCATCCGGATCTCAGTCGAAAGGCA
NotI-map2k6	TTAAGCGGCCGCTTAGTCTCCAAGAATCAGT
xhoI-map2k6.3UTR.wt-fwd	ATCGCTCGAGGAGATAATTTAACCCTGCCTCTCAGAGGGTTTTCTCTCCCAATTTTCTTTTTACTCCCCCTCTTAAGGGGGCCTTGGAATctatagtATAGAATGAACTGTCTAGATG
xhoI-map2k6.3UTR.mut1-fwd	ATCGCTCGAGGAGATAATTTAACCCTGCCTCTCAGAGGGTTTTCTCTCCCAATTTTCTTTTTACTCCCCCTCTTAAGGGGGCCTTGGAATtgatatcATAGAATGAACTGTCTAGATG
xhoI-map2k6.3UTR.mut2-fwd	ATCGCTCGAGGAGATAATTTAACCCTGCCTCTCAGAGGGTTTTCTCTCCCAATTTTCTTTTTACTCCCCCTCTTAAGGGGGCCTTGGAATtgtactcATAGAATGAACTGTCTAGATG
notI-map2k6.3UTR-rev	GCGGCCGCGACACATCATTAAATATTTAATCACCTTTTGAAGTCCTAAGCCTTTATCATAATTCATCCATCTAGACAGTTCATTCT
pSBInducer.shRNA oligos (The mature siRNA/miRNA in the template oligos is underlined; siR_scr was designed not to match any human mRNA using the online tool InvivoGen's siRNA Wizard™ www.invivogen.com) )
miR30PCRXhoI	CAGAAGGCTCGAGAAGGTATATTGCTGTTGACAGTGAGCG
miR30PCREcoRI	CTAAAGTAGCCCCTTGAATTCCGAGGCAGTAGGCA
TEMsiRNA_eGFP	TGCTGTTGACAGTGAGCGTGCGACGTAAACGGCCACAAGTTAGTGAAGCCACAGATGTAACTTGTGGCCGTTTACGTCGCCTGCCTACTGCCTCGGA
TEMmiR-625-3p	TGCTGTTGACAGTGAGCGCGAGGGGGAAAGTTCTATAGTCTAGTGAAGCCACAGATGTAGACTATAGAACTTTCCCCCTCATGCCTACTGCCTCGGA
TEMsiRNA_Scr	TGCTGTTGACAGTGAGCGCAGTGTCAGGGCTAGATACGACTAGTGAAGCCACAGATGTAGTCGTATCTAGCCCTGACACTATGCCTACTGCCTCGGA
Target genes primers
GAPDH-fwd	ATGGGGAAGGTGAAGGTCGG
GAPDH-rev	GACGGTGCCATGGAATTTGC
MAP2K6-fwd	TCAATGCTCTCGGTCAAGTG
MAP2K6-rev	ATGCCCAGACTCCAAATGTC
UBC-fwd	GATTTGGGTCGCGGTTCTT
UBC-rev	TGCCTTGACATTCTCGATGGT
RCN1-fwd	TGGATCCTCCCTCAAGATTATG
RCN1-rev	CCAGTTCTCCAATATTTCCTC
BCL11A-fwd	CTCTCCTCCCCTCGTTCTG
BCL11A-rev	TGTTGCAAGAGAAACCATGC
COMMD8-fwd	GTAGAGAGGAGCTGCAGAA
COMMD8-rev	AACACGCAGTATTCACT
MXI1-fwd	GAGCAGCAACACCAGCACT
MXI1-rev	TGTGCTTTGGCTTTGTTGAG
NUP35-fwd	ACACCACCAATCAAAACTC
NUP35-rev	TTTTGGCGTTTGTCTGTC
ST18-fwd	AAAAGGCCAAGGGGAATTTA
ST18-rev	CTCTTTTCAGGCCTTGGTGA
IRAK2-fwd	AGAGAATGGGGAAGGAAG
IRAK2-rev	GATCTCAATTTGCCACGAA
